# Supplementary material for: Parthenocissus-inspired soft climbing robots
Source: Sci Adv. 2025 Mar 26;11(13):eadt9284. doi: 10.1126/sciadv.adt9284 (PMC11939062; doi:10.1126/sciadv.adt9284)
Supplement: Supplementary file 2 — Movies S1 to S9 [file sciadv.adt9284_movies_s1_to_s9.zip]

Archive with 9 entries (9 files):
- adt9284_movie_s1.mp4
- adt9284_movie_s2.mp4
- adt9284_movie_s3.mp4
- adt9284_movie_s4.mp4
- adt9284_movie_s5.mp4
- adt9284_movie_s6.mp4
- adt9284_movie_s7.mp4
- adt9284_movie_s8.mp4
- adt9284_movie_s9.mp4
